# Supplementary material for: Direct Ink Write Printing of Chitin-Based Gel Fibers with Customizable Fibril Alignment, Porosity, and Mechanical Properties for Biomedical Applications
Source: J Funct Biomater. 2022 Jun 16;13(2):83. doi: 10.3390/jfb13020083 (PMC9225658; doi:10.3390/jfb13020083)
Supplement: Supplementary file 1 [file jfb-13-00083-s001.zip]

Archive with 1 entries (1 files):
- jfb-1730180-supplementary.pdf
